# Supplementary material for: Metabolic syndrome in pregnancy and risk for adverse pregnancy outcomes: A prospective cohort of nulliparous women
Source: PLoS Med. 2018 Dec 4;15(12):e1002710. doi: 10.1371/journal.pmed.1002710 (PMC6279018; doi:10.1371/journal.pmed.1002710)
Supplement: S1 Table — (XLSX) [file pmed.1002710.s007.xlsx]

## Sheet: Sheet1
Variable	Available, n	Available, %	Missing, n	Missing, %
Metabolic component
Systolic blood pressure	5628	100	0	0
Diastolic blood pressure	5628	100	0	0
Random glucose	5557	98.74	71	1.26
Waist circumference	5612	99.72	16	0.28
HDL-C	5613	99.73	15	0.27
Triglycerides	5613	99.73	15	0.27
Covariates
Maternal age	5628	100	0	0
Maternal BMI	5628	100	0	0
Ethnicity	5628	100	0	0
Socioeconomic index	5628	100	0	0
Smoking status	5628	100	0	0
Physical activity	5603	99.56	25	0.44
Sex of the baby	5610	99.68	18	0.32
Depression status	5604	99.57	24	0.43
Centre	5628	100	0	0
S1 Table. Missing data summary
