# Supplementary material for: Metabolic syndrome in pregnancy and risk for adverse pregnancy outcomes: A prospective cohort of nulliparous women
Source: PLoS Med. 2018 Dec 4;15(12):e1002710. doi: 10.1371/journal.pmed.1002710 (PMC6279018; doi:10.1371/journal.pmed.1002710)
Supplement: S2 Table — (XLSX) [file pmed.1002710.s008.xlsx]

## Sheet: Sheet1
	Metabolic syndrome
	No		Yes
	Above cut-point	Below cut-point	Above cut-point	Below cut-point
Waist circumference	2677 (55.2%)	2169 (44.8%)	684 (100.0%)	0 (0.0%)
Triglycerides (mmol/L)	1006 (20.8%)	3840 (79.2%)	604 (88.3%)	80 (11.7%)
HDL-C (mmol/L)	4737 (97.8%)	109 (2.2%)	483 (70.6%)	201 (29.4%)
Glucose (mmol/L)	1378 (28.4%)	3468 (71.6%)	574 (83.9%)	110 (16.1%)
Systolic blood pressure (mmHg)	40 (0.8%)	4806 (99.2%)	91 (13.3%)	593 (86.7%)
Diastolic blood pressure (mmHg)	23 (0.5%)	4823 (99.5%)	27 (3.9%)	657 (96.1%)
S2 Table. Number and percentage of women with metabolic abnormalities, according to metabolic syndromea
aDetermined using International Diabetes Federation metabolic syndrome criteria
