# Supplementary material for: Metabolic syndrome in pregnancy and risk for adverse pregnancy outcomes: A prospective cohort of nulliparous women
Source: PLoS Med. 2018 Dec 4;15(12):e1002710. doi: 10.1371/journal.pmed.1002710 (PMC6279018; doi:10.1371/journal.pmed.1002710)
Supplement: S3 Table — (XLSX) [file pmed.1002710.s009.xlsx]

## Sheet: Sheet1
	No MetS		MetS
	Cases	Non cases	Cases	Non cases
	n/%	n/%	n/%	n/%
GDM	53 (2.1%)	2452 (97.9%)	50 (12.2%)	360 (87.8%)
LGA	454 (9.4%)	4374 (90.6%)	69 (10.1%)	612 (89.9%)
PE	211 (4.4%)	4619 (95.6%)	66 (6.7%)	615 (90.3%)
SGA	521 (10.8%)	4307 (89.2%)	96 (14.1%)	585 (85.9%)
sPTB	197 (4.1%)	4638 (95.9%)	31 (4.6%)	650 (95.4%)
Any complication	1845 (38.2%)	2987 (64.8%)	367 (53.9%)	314 (46.1%)
S3 Table. Crude numbers and percentage of women with each pregnancy complication, in women with and without MetS
GDM=gestational diabetes mellitus; LGA=large for gestational age; PE=preeclampsia; SGA=small for gestational age; sPTB=spontaneous preterm birth; No MetS=no metabolic syndrome; MetS=metabolic syndrome
